# Supplementary material for: A Pilot Study on the Whole Exome Sequencing of Prostate Cancer in the Indian Phenotype Reveals Distinct Polymorphisms
Source: Front Genet. 2020 Aug 25;11:874. doi: 10.3389/fgene.2020.00874 (PMC7477354; doi:10.3389/fgene.2020.00874)
Supplement: Supplementary file 1 [file Table_1.XLS]

## Sheet: Table_1
RSIDs	Gene Name	Genomic Location
rs727503736	USH2A	1900-01-30 07:29:00
rs863224140	OPA1	1900-01-15 00:34:00	Resistance to Diet-Induced Obesity in Mice Lacking OPA1 in Adipose Tissue Occurs Independently of Fat-Derived FGF-21 and BAT Function												https://diabetes.diabetesjournals.org/content/67/Supplement_1/276-LB
rs137853140	KRIT1	1900-01-18 14:39:00
rs276174854	BRCA2	13:32339499-32339504
rs397507447	GNPTAB	1900-02-09 23:50:00
rs276174889	BRCA2	1900-02-01 07:18:00
rs104894414	GJB6	1900-01-27 04:39:00
rs80358600	BRCA2	1900-01-20 10:02:00
rs745495583	DNAAF1	1900-01-15 21:00:00
rs376576925	NF1	1900-01-29 01:27:00
rs777947820	MCM8	1900-02-08 23:48:00
rs28359178	MT-CYB	chrM:13,708-13,708	The MT-CYB gene provides instructions for making a protein called cytochrome b. This protein plays a key role in structures called mitochondria, which convert the energy from food into a. ... Sylvia Of Hollywood's Diet Silver Screen Suppers												https://www.ncbi.nlm.nih.gov/gene?Db=gene&Cmd=DetailsSearch&Term=4519
rs121909536	ANG	1900-02-04 04:46:00
rs121908640	LOC105376294 (Varview), ASS1 (Varview)	1900-01-09 06:27:00
rs774277300	MRE11	1900-01-07 08:00:00	High NaCl causes Mre11 to leave the nucleus, disrupting DNA damage signaling and repair							https://www.researchgate.net/publication/10815206_High_NaCl_causes_Mre11_to_leave_the_nucleus_disrupting_DNA_damage_signaling_and_repair
rs121912652	TP53	1900-01-05 04:59:00
rs73598374	ADA	1900-01-15 19:30:00
rs759918870	COL6A1	1900-02-12 21:40:00
rs730881069	TNN13	1900-01-27 10:56:00	A systematic review of studies of DNA methylation in the context of a weight loss intervention							https://www.futuremedicine.com/doi/full/10.2217/epi-2016-0182
rs72478580	PRLR	chr5:35072610	Body Weight and Fat Deposition in Prolactin Receptor-Deficient Mice*							https://academic.oup.com/endo/article/142/2/532/2988594
rs16879498	RHAG	1900-01-01 11:42:00
rs61757294	CYP11B2	1900-01-31 03:30:00	Associations Between Human Aldosterone Synthase (CYP11B2) Gene Polymorphisms and Left Ventricular Size, Mass, and Function							https://www.ahajournals.org/doi/full/10.1161/01.CIR.97.6.569					Genetic variations in or near the aldosterone synthase (CYP11B2) gene strongly affect left ventricular size and mass in young adults free of clinical heart disease. These polymorphisms may also influence the response of the left ventricle to increases in dietary salt.
rs144843013	PRICKLE1	1900-01-02 13:47:00
rs759918870	COL6A1	1900-02-12 21:40:00
rs727503837	CAPN3	chr15:42387851-42387866
rs79204362	CYP1B1	1900-02-11 00:11:00	CYP1B1 deficiency ameliorates obesity and glucose intolerance induced by high fat diet in adult C57BL/6J mice.							https://www.ncbi.nlm.nih.gov/pubmed/26064443
rs4369876	SCN9A (Varview), LOC101929680 (Varview)	1900-01-05 13:54:00
rs12478318	SCN9A (Varview), LOC101929680 (Varview)	1900-01-08 13:18:00
rs750484977	MCCC1	1900-01-02 12:48:00
rs80359171	BRCA2	1900-01-04 04:40:00
rs150508296	ATP6V0A2	1900-01-16 03:05:00
rs111033327	GJB2	1900-01-03 04:32:00
rs33915217	HBB	chr11:5226925
rs189748047	USH2A	1900-01-09 07:27:00
rs145019640	OTOF	1900-01-02 00:51:00	Influences of Gestational Obesity on Associations between Genotypes and Gene Expression Levels in Offspring following Maternal Gastrointestinal Bypass Surgery for Obesity				https://www.ncbi.nlm.nih.gov/pmc/articles/PMC4300091/				In addition, the presence of neurological (ERCC8, KISS1, IDO1, OTOF, SEPT4, SERPING1, SOCS7, STAT2, TGIF1, TIAM2) and endocrine system development (CHRM2, SC5D, SOCS7) genes among the regulated transcripts
rs771203198	BRCA2	1900-01-14 09:46:00
rs145988146	BRCA2	1900-01-07 12:14:00
rs745495583	DNAAF1	1900-01-15 21:00:00	Whole Exome Sequencing of Extreme Morbid Obesity Patients: Translational Implications for Obesity and Related Disorders				https://www.researchgate.net/publication/265014335_Whole_Exome_Sequencing_of_Extreme_Morbid_Obesity_Patients_Translational_Implications_for_Obesity_and_Related_Disorders
rs28897696	BRCA1	1900-01-05 09:31:00
rs375290498	MYO15A (Varview), LOC105371566 (Varview)	1900-02-08 08:24:00
rs11540654	TP53	1900-01-06 11:48:00
rs820878	HEXB	chr5:74685445

## Sheet: Table_2
S NO	Rs ID	Gene	Chromosomal position	Comment	Tm	Product size	Forward Primer	Reverse Primer	Amplicon Sequence
1	rs276174854	BRCA2	13:32339499-32339504	DELINS	64.68	583	GTGGTGCCACCTAAGCTCTT	CAGTTTGTGGGTATGCATTTGC	gtggtgccacctaagctcttAAGTGATAATTTATGTAGAC AAACTGAAAATCTCAAAACATCAAAAAGTATCTTTTTGAA AGTTAAAGTACATGAAAATGTAGAAAAAGAAACAGCAAAA AGTCCTGCAACTTGTTACACAAATCAGTCCCCTTATTCAG TCATTGAAAATTCAGCCTTAGCTTTTTACACAAGTTGTAG TAGAAAAACTTCTGTGAGTCAGACTTCATTACTTGAAGCA AAAAAATGGCTTAGAGAAGGAATATTTGATGGTCAACCAG AAAGAATAAATACTGCAGATTATGTAGGAAATTATTTGTA TGAAAATAATTCAAACAGTACTATAGCTGAAAATGACAAA AATCATCTCTCCGAAAAACAAGATACTTAT…
2	rs276174889	BRCA2	13:32354986	SNV	66.4	450	CACACTGAGAGGGTCCACAC	ACTTTGGTTGGTCTGCCTGT	cacactgagagggtccacacTTGACAGACTCTCTTCTATT ATGTGTTATGTGAGGTAGATTGTAAAGTCAAAGGCTAGCC TTGAAAAATGTGATATTGTTTTGGAATGGCAACCATGGTG AATACAAAACAGTTACCAGAATAGTATCACCATGTAGCAA ATGAGGGTCTGCAACAAAGGCATATTCCTAAATATTTATA TGTGTACTAGTCAATAAACTTATATATTTTCTCCCCATTG CAGCACAACTAAGGAACGTCAAGAGATACAGAATCCAAAT TTTACCGCACCTGGTCAAGAATTTCTGTCTAAATCTCATT TGTATGAACATCTGACTTTGGAAAAATCTTCAAGCAATTT AGCAGTTTCAGGACATCCATTTTATCAAGT…
3	rs80358600	BRCA2	13:32337870		67.7	345	ACACCTAGCCAAAAGGCAGA	GCCCCTAAACCCCACTTCAT	acacctagccaaaaggcagaAATTACAGAACTTTCTACTA TATTAGAAGAATCAGGAAGTCAGTTTGAATTTACTCAGTT TAGAAAACCAAGCTACATATTGCAGAAGAGTACATTTGAA GTGCCTGAAAACCAGATGACTATCTTAAAGACCACTTCTG AGGAATGCAGAGATGCTGATCTTCATGTCATAATGAATGC CCCATCGATTGGTCAGGTAGACAGCAGCAAGCAATTTGAA GGTACAGTTGAAATTAAACGGAAGTTTGCTGGCCTGTTGA AAAATGACTGTAACAAAAGTGCTTCTGGTTATTTAACAGA TGAAAatgaagtggggtttaggggc
4	rs121908640	LOC105376294 (Varview), ASS1 (Varview)	9:130494983		78.32	358	AGCATGGTCCTCAACTCAGC	GGTCAGAATGAGGTGTGGGG	agcatggtcctcaactcagcCACTGGCAAGCGCACATTGT GCCAGTCTCGCGGGAGGCAGTCATGGTCTGCATGGCGGGG TAAACCATGGGGCACCCTTCCTGTGCCCCAGGTCTCCCTG TGTCCTCGCGGTGCAGGAGGCCTCCCTAGTGGTATCCTGT TTTCCTCCCTGTAGGTTTCTGGCACAGCCCTGAGTGTGAA TTTGTCCGCCACTGCATCGCCAAGTCCCAGGAGCGAGTGG AAGGGAAAGTGCAGGTGTCCGTCCTCAAGGGCCAGGTGTA CATCCTCGGCCGGGAGTCCCCACTGTCTCTCTACAATGAG GAGCTGGTGAGGTAGGTGccccacacctcattctgacc
5	rs73598374	ADA	20:44651586	Unaffected	86.9	449	CTGCCCCATTGTCCCTGATT	CGGGTCCAGAATTCCAGGAA	ctgccccattgtccctgattAGCCCGCAAGCAAGCCACGG CCTAAGCCGAAGGAAGAACTCGCCTGCAGGAGCCCCCGTT CGTTCCCAGGGTTTGGACGCCCCGGGCTGGGCCCCGCTAA GCCCCTCGGGCCGCCCAGGCGCCGGACCCCCGTCCCCGGA GCCCCCGCGCGCGCTCACTTTGGGCTTGTCGAAGGCGGGC GTCTGGGCCATGGTGCCCTCGTGCGCCCCGGCGCTGCTCC CTCCGCCGCCGCTCGGTGGGTCTCTGCCGGCTCGGTGGCC GCTCGGCTTTCCCTGGGGCCAGCGGTGGCCGCGGCCGGCC ACGCTCTTCTTAACGGGCCGGGCCCCGCCTCCCGCCCCGC CCGCCGCCGTTCCCGGGGCCCGCCCTCTCG…
6	rs80359171	BRCA2	13:32380044	Conflicting/SNVs	65.4	485	ACTGAGTATTTGGCGTCCATCA	GCCAACTGGTAGCTCCAACT	actgagtatttggcgtccatcaTCAGATTTATATTCTCTG TTAACAGAAGGAAAGAGATACAGAATTTATCATCTTGCAA CTTCAAAATCTAAAAGTAAATCTGAAAGAGCTAACATACA GTTAGCAGCGACAAAAAAAACTCAGTATCAACAACTACCG GTACAAACCTTTCATTGTAATTTTTCAGTTTTGATAAGTG CTTGTTAGTTTATGGAATCTCCATATGTTGAATTTTTGTT TTGTTTTCTGTAGGTTTCAGATGAAATTTTATTTCAGATT TACCAGCCACGGGAGCCCCTTCACTTCAGCAAATTTTTAG ATCCAGACTTTCAGCCATCTTGTTCTGAGGTGGACCTAAT AGGATTTGTCGTTTCTGTTGTGAAAAAAAC…
7	rs145988146	BRCA2	13:32319282		67	326	TTCTTCAGAAGCTCCACCCT	AGAGACTGATTTGCCCAGCA	ttcttcagaagctccaccctATAATTCTGAACCTGCAGAA GAATCTGAACATAAAAACAACAATTACGAACCAAACCTAT TTAAAACTCCACAAAGGAAACCATCTTATAATCAGCTGGC TTCAACTCCAATAATATTCAAAGAGCAAGGGCTGACTCTG CCGCTGTACCAATCTCCTGTAAAAGAATTAGATAAATTCA AATTAGACTTAGGTAAGTAATGCAATATGGTAGACTGGGG AGAACTACAAACTAGGAATTTAGGCAAACCTGTGTTAAAA TCTTAGCTCATTCATTAATTGTGTCAtgctgggcaaatca gtctct
8	rs820878	HEXB	chr5:74685445		361	84.9	TCATCTGACTCGGTGACTCAC	GGGCTGTGGCTGATGTAGAA	tcatctgactcggtgactcacCCGCGGCCGCGCTTCCTCT GATCCGGGCCGGGCGGGAAGTCGGGTCCCGAGGCTCCGGC TCGGCAGACCGGGCGGAAAGCAGCCGAGCGGCCATGGAGC TGTGCGGGCTGGGGCTGCCCCGGCCGCCCATGCTGCTGGC GCTGCTGTTGGCGACACTGCTGGCGGCGATGTTGGCGCTG CTGACTCAGGTGGCGCTGGTGGTGCAGGTGGCGGAGGCGG CTCGGGCCCCGAGCGTCTCGGCCAAGCCGGGGCCGGCGCT GTGGCCCCTGCCGCTCTTGGTGAAGATGACCCCGAACCTG CTGCATCTCGCCCCGGAGAACttctacatcagccacagcc c
9	rs33915217	HBB	chr11:5226925	Unaffected			TTGAGGTTGTCCAGGTGAGCCA	GGCCAATCTACTCCCAGGAGCA				z786, z791
10	rs771203198	BRCA2	13:32394750		540		CGCCAAATTCAGCTATTTTGATTTGC	CATCTCCTGAGGTTCATGGGCAAT
11	rs759918870	COL6A1	21:46002696		503		ACACCGCTCAACGTGCTCTG	CACAGATCTGGGACGGCCCT
12	rs28897696	BRCA1	17:43063903		547		TTTGGTAACTCAGACTCAGCATCAG	TTCTCCGTCCACATTAATCAAAACT
13	rs745495583	DNAAF1	16:84170124	Unaffected	501		AGAAGTTTGCTGTGAGCCCTTGATG	CCTTCACAGGCGGTGACAGTA				found in 85,88,90,92,94 with good DP
14		PHOX2B, LOC110011216	Chr4:41745985-41745999		643		AGCGACGACAATAGCCTTGG	CCGTCTCTCCTTCCGTCTTG
15		PHOX2B, LOC110011216	Chr4:41745976-41745996		643		AGCGACGACAATAGCCTTGG	CCGTCTCTCCTTCCGTCTTG
16	rs121912652	TP53	17:7674191		705		CTGAGGCATAACTGCACCCT	CTTGCCACAGGTCTCCCCAA
17	rs11540654	TP53	17:7676040		492		AAAGTTCTGCATCCCCAGGAG	TGCTGTCCCCGGACGATATT

## Sheet: Table_3
SNP	Chromosome	chromStart	chromEnd	Type	Reference	Pubmed
rs727503736	chr1	216095453	216259203	loss	Coe et al 2014	25217958
rs727503736	chr1	216211565	216641360	gain	Cooper et al 2011	21841781
rs863224140	chr3	193516110	193685857	gain	Redon et al 2006	17122850
rs276174854	chr13	32133370	32386655	loss	Uddin et al 2014	25503493
rs276174854	chr13	32322993	32502851	gain	Wong et al 2007	17160897
rs397507447	chr12	101667197	101861862	gain	Wong et al 2007	17160897
rs276174889	chr13	32133370	32386655	loss	Uddin et al 2014	25503493
rs276174889	chr13	32322993	32502851	gain	Wong et al 2007	17160897
rs104894414	chr13	19730300	20507454	gain	Coe et al 2014	25217958
rs104894414	chr13	20145911	20223722	gain	1000 Genomes Consortium Phase 3	21293372
rs104894414	chr13	20216602	20521581	loss	Cooper et al 2011	21841781
rs104894414	chr13	20217942	20546665	loss	Pinto et al 2007	17911159
rs104894414	chr13	20222651	20530273	loss	Coe et al 2014	25217958
rs104894414	chr13	20190146	20280383	gain	1000 Genomes Consortium Phase 3	21293372
rs104894414	chr13	20219222	20261765	gain	1000 Genomes Consortium Phase 3	21293372
rs80358600	chr13	32133370	32386655	loss	Uddin et al 2014	25503493
rs80358600	chr13	32322993	32502851	gain	Wong et al 2007	17160897
rs745495583	chr16	83830328	84243597	loss	Coe et al 2014	25217958
rs745495583	chr16	84166394	87066394	gain	Iafrate et al 2004	15286789
rs745495583	chr16	84007419	84312461	gain	Vogler et al 2010	21179565
rs745495583	chr16	84029322	84233403	loss	Coe et al 2014	25217958
rs745495583	chr16	84076866	84248591	loss	Wong et al 2007	17160897
rs745495583	chr16	84170073	84221406	loss	1000 Genomes Consortium Phase 3	21293372
rs376576925	chr17	31142983	31261672	loss	Cooper et al 2011	21841781
rs376576925	chr17	31203690	31291972	loss	Shaikh et al 2009	19592680
rs376576925	chr17	31226659	31236352	gain	Campbell et al 2011	21397061
rs376576925	chr17	31227503	31236280	loss	Pang et al 2010	20482838
rs777947820	chr20	5954199	6068502	gain	Uddin et al 2014	25503493
rs121909536	chr14	20683686	20720960	loss	1000 Genomes Consortium Phase 3	21293372
rs121909536	chr14	20684510	20707081	loss	1000 Genomes Consortium Phase 3	21293372
rs121908640	chr9	130450644	130618559	gain	Wong et al 2007	17160897
rs121908640	chr9	130475220	130502523	loss	Cooper et al 2011	21841781
rs121908640	chr9	130486626	130520222	loss	Cooper et al 2011	21841781
rs121908640	chr9	130491980	130520222	loss	Itsara et al 2009	19166990
rs121912652	chr17	7010332	7689462	loss	Cooper et al 2011	21841781
rs121912652	chr17	7010332	7689462	loss	Itsara et al 2009	19166990
rs759918870	chr21	45933860	46665076	gain	Jakobsson et al 2008	18288195
rs759918870	chr21	45989588	46068473	gain	Cooper et al 2011	21841781
rs759918870	chr21	45969343	46003475	loss	Cooper et al 2011	21841781
rs759918870	chr21	45986686	46003475	loss	Cooper et al 2011	21841781
rs759918870	chr21	45999097	46004432	loss	Shaikh et al 2009	19592680
rs16879498	chr6	49322471	49684411	gain	Coe et al 2014	25217958
rs61757294	chr8	142872806	142926765	loss	Jakobsson et al 2008	18288195
rs727503837	chr15	42295626	42461466	loss	Wong et al 2007	17160897
rs727503837	chr15	42335248	42500150	gain	Wong et al 2007	17160897
rs80359171	chr13	32133370	32386655	loss	Uddin et al 2014	25503493
rs80359171	chr13	32322993	32502851	gain	Wong et al 2007	17160897
rs111033327	chr13	19730300	20507454	gain	Coe et al 2014	25217958
rs111033327	chr13	20145911	20223722	gain	1000 Genomes Consortium Phase 3	21293372
rs33915217	chr11	5154246	5248100	loss	Coe et al 2014	25217958
rs33915217	chr11	5222467	5266560	gain	Coe et al 2014	25217958
rs33915217	chr11	5226568	5249609	loss	1000 Genomes Consortium Phase 3	21293372
rs33915217	chr11	5081245	5227774	loss	Suktitipat et al 2014	25118596
rs33915217	chr11	5169243	5227774	loss	Suktitipat et al 2014	25118596
rs33915217	chr11	5202519	5227774	loss	Suktitipat et al 2014	25118596
rs33915217	chr11	5226127	5227517	loss	1000 Genomes Consortium Phase 3	21293372
rs33915217	chr11	5226462	5234155	loss	1000 Genomes Consortium Phase 3	21293372
rs189748047	chr1	215813746	216002382	gain	Wong et al 2007	17160897
rs189748047	chr1	215880743	215893095	loss	Cooper et al 2011	21841781
rs189748047	chr1	215880743	215893095	loss	Itsara et al 2009	19166990
rs189748047	chr1	215882510	215899256	loss	Cooper et al 2011	21841781
rs145019640	chr2	25440016	26672800	loss	de Smith et al 2007	17666407
rs145019640	chr2	26440849	26577652	loss	Uddin et al 2014	25503493
rs145019640	chr2	26449145	26617624	loss	Shaikh et al 2009	19592680
rs771203198	chr13	32322993	32502851	gain	Wong et al 2007	17160897
rs145988146	chr13	32133370	32386655	loss	Uddin et al 2014	25503493
rs28897696	chr17	43039111	43146838	loss	Cooper et al 2011	21841781
rs28897696	chr17	43039111	43146838	loss	Itsara et al 2009	19166990
rs375290498	chr17	18126542	18156878	loss	Jakobsson et al 2008	18288195
rs11540654	chr17	7010332	7689462	loss	Cooper et al 2011	21841781
rs11540654	chr17	7010332	7689462	loss	Itsara et al 2009	19166990
rs820878	chr5	74683197	74697427	loss	Uddin et al 2014	25503493
rs820878	chr5	74683336	74698496	loss	1000 Genomes Consortium Phase 3	21293372
rs820878	chr5	74684135	74698028	loss	Conrad et al 2009	19812545
rs820878	chr5	74684356	74697056	loss	Cooper et al 2011	21841781
rs820878	chr5	74684377	74705197	loss	1000 Genomes Consortium Phase 3	21293372

## Sheet: Supplementary_information
perl ~/annovar/convert2annovar.pl -format vcf4 sample.vcf > sample.vcf.avinput; perl ~/annovar/annotate_variation.pl -filter --dbtype All --buildver hg38 sample.vcf.avinput ~/annovar/humandb/
~/vt/./vt peek sample.vcf > sample.vcf.peek
~/vt/./vt annotate_variants sample.vcf -r ~/reference/hg38/hg38.fa >sample.vcf.vt
cmp sample.vcf.peek sample.vcf.vt > cmp_sample_peek_vt
cmp sample.vcf.avinput sample.vcf.vt >cmp_sample_avinput_vt
~/vt/./vt annotate_indels sample.vcf -r ~/reference/hg38/hg38.fa -o sample.annotated.vcf
bcftools query -f'%CHROM\t%POS[\t%GT]\n' -i 'DP>=5 && DP<=20 && GT="0/1"' sample.annotated.vcf |wc -l
bcftools query -f'%CHROM\t%POS[\t%GT]\n' -i 'DP>=5 && DP<=20 && GT="0/1"' sample.annotated.vcf > sample.DP.GT.annotated.vcf
